# Supplementary material for: Investigation of Pharmacologically Important Polyphenolic Secondary Metabolites in Plant-based Food Samples Using HPLC-DAD
Source: Plants (Basel). 2024 May 10;13(10):1311. doi: 10.3390/plants13101311 (PMC11124887; doi:10.3390/plants13101311)
Supplement: Supplementary file 1 [file plants-13-01311-s001.zip]

Archive with 1 entries (1 files):
- plants-2915513-supplementary.pdf
